# Supplementary material for: Microbiome analysis reveals the inducing effect of Pseudomonas on prostatic hyperplasia via activating NF-κB signalling
Source: Virulence. 2024 Feb 20;15(1):2313410. doi: 10.1080/21505594.2024.2313410 (PMC10880505; doi:10.1080/21505594.2024.2313410)
Supplement: Table S1.xlsx [file KVIR_A_2313410_SM4879.xlsx]

## Sheet: sort_fastq_count
	rawdata									clean data
sample	#Filename	ReadCount	BaseCount	MeanLen	MinLen	MaxLen	Q20(%)	Q30(%)	GC(%)	#Filename	ReadCount	BaseCount	MeanLen	MinLen	MaxLen	Q20(%)	Q30(%)	GC(%)	clean(%)
DNA-free water	H2O_raw_1.fq.gz	252	37800	150	150	150	95.839	88.847	48.937
	H2O_raw_2.fq.gz	252	37800	150	150	150	94.489	88.019	48.616
